# Supplementary material for: The Regulatory Small RNA MarS Supports Virulence of Streptococcus pyogenes
Source: Sci Rep. 2017 Sep 25;7:12241. doi: 10.1038/s41598-017-12507-z (PMC5613026; doi:10.1038/s41598-017-12507-z)
Supplement: Supplementary file 2 — Dataset 1 [file 41598_2017_12507_MOESM2_ESM.xls]

## Sheet: Tabelle1
Table S2
Results of label-free quantification of protein abundances and calculation of fold change ratios from three biological experiments
Biological	Growth	Accession	Protein	Gene	Unique	Confidence	Anova (p)	Protein amount (fmol on column)															Fold change (FC)
experiment	phase		name		peptides	score		M49 WT					M49 Δ26					M49 Δ26:C26					M49 WT/M49 Δ26			M49 WT/ M49 Δ26:C26
								Analytical replications					Analytical replications					Analytical replications
								WT_1	WT_2	WT_3	Mean	CV	Δ26_1	Δ26_2	Δ26_3	Mean	CV	C26_1	C26_2	C26_3	Mean	CV	FCa	Meanb	CVc	FCa	Meanb	CVc
1	exp	B5XI20	Immunogenic secreted protein	isp2	4	36.6171	1.63028e-08	1.22509	1.26665	1.32692	1.27289	3.28418	0.290994	0.289976	0.297644	0.292871	1.16111	0.659945	0.634481	0.637082	0.643836	1.77688	4.34623			1.97704
2	exp	B5XI20	Immunogenic secreted protein	isp2	6	48.8656	2.44166e-08	0.82013	0.840726	0.855786	0.838881	1.74218	0.36918	0.373347	0.403962	0.382163	4.05797	0.324734	0.323265	0.317624	0.321874	0.952215	2.19509			2.60624
3	exp	B5XI20	Immunogenic secreted protein	isp2	6	42.6564	6.0476e-06	0.844322	0.896919	0.968804	0.903348	5.64813	0.341238	0.345652	0.349744	0.345545	1.00517	0.58309	0.653468	0.632373	0.622977	4.73369	2.61427	3.05186	30.5098	1.45005	2.01111	23.5007
1	stat	B5XI20	Immunogenic secreted protein	isp2	5	47.1519	6.01643e-07	1.78962	1.72988	1.66245	1.72732	3.0074	0.799641	0.727751	0.829854	0.785749	5.45025	1.63788	1.64979	1.6726	1.65342	0.871303	2.19831			1.04469
2	stat	B5XI20	Immunogenic secreted protein	isp2	3	31.5907	1.49361e-08	2.14962	2.03832	1.95286	2.04693	3.93558	0.283708	0.279204	0.240993	0.267968	7.15119	1.17386	1.19408	1.23037	1.19943	1.94904	7.63872			1.70658
3	stat	B5XI20	Immunogenic secreted protein	isp2	6	59.3966	9.33478e-09	3.08049	3.01011	3.27942	3.12334	3.65135	0.490844	0.513032	0.516412	0.506763	2.23786	1.22359	1.23714	1.32076	1.2605	3.40914	6.16332	5.33345	43.0725	2.47786	1.74305	33.5996
1	tra	B5XI20	Immunogenic secreted protein	isp2	4	30.6626	9.68377e-07	4.28776	4.23139	4.35264	4.2906	1.1546	1.38477	1.25413	1.56028	1.39973	8.96108	2.06446	2.01986	2.06752	2.05061	1.06227	3.0653			2.09235
2	tra	B5XI20	Immunogenic secreted protein	isp2	3	21.2158	9.03397e-07	0.920872	0.970546	1.00729	0.966234	3.6647	0.44608	0.450577	0.460656	0.452438	1.34702	0.902058	0.906247	0.960638	0.922981	2.89089	2.13562			1.04686
3	tra	B5XI20	Immunogenic secreted protein	isp2	6	42.4182	1.12876e-08	0.915093	0.925046	0.948072	0.929404	1.48608	0.426028	0.436943	0.442321	0.435097	1.55796	1.16774	1.2253	1.21982	1.20429	2.15378	2.13608	2.44567	17.9153	0.771745	1.30365	43.6382
1	stat	B5XIM8	Collagen-like surface protein	sclA	1	5.7359	9.16907e-08	0.118265	0.124968	0.13008	0.124437	3.88775	0.0176726	0.00675365	0.0142553	0.0128939	35.369	0.161996	0.155796	0.162551	0.160114	1.91231	9.6509			0.777178
2	stat	B5XIM8	Collagen-like surface protein	sclA	1	5.9424	1.90318e-06	0.163257	0.134421	0.15326	0.150313	7.95346	0.0119426	0.014384	0.0108156	0.0123807	12.0294	0.152635	0.164142	0.15497	0.157249	3.15837	12.1408			0.955887
3	stat	B5XIM8	Collagen-like surface protein	sclA	5	34.0812	3.28475e-08	0.311017	0.327946	0.348414	0.329126	4.64571	0.011264	0.00642238	0.0190995	0.012262	42.5975	0.415255	0.431904	0.430032	0.42573	1.74918	26.8412	16.211	46.79	0.773085	0.835383	10.2019
1	tra	B5XIM8	Collagen-like surface protein	sclA	1	6.4186	5.692e-06	0.615088	0.757586	0.736317	0.702997	8.92815	0.0910484	0.148036	0.0692715	0.102785	32.3093	0.799382	0.747811	0.803784	0.783659	3.24275	6.83947			0.89707
2	tra	B5XIM8	Collagen-like surface protein	sclA	2	12.046	5.08828e-08	0.37496	0.343584	0.347487	0.355344	3.92917	0.0486846	0.0395127	0.0400129	0.0427367	9.85276	0.38287	0.400742	0.403711	0.395774	2.32584	8.31472			0.897845
3	tra	B5XIM8	Collagen-like surface protein	sclA	15	103.535	3.64836e-09	0.573521	0.528242	0.564116	0.555293	3.51333	0.114769	0.121094	0.125767	0.120543	3.73865	2.15272	2.23765	2.37471	2.25503	4.05566	4.60659	6.58692	23.1418	0.246247	0.680387	45.119
2	exp	B5XIS4	C5a peptidase	scpA	5	28.9172	2.95407e-08	0.48374	0.496643	0.513913	0.498099	2.48163	0.0536094	0.0455301	0.0456712	0.0482702	7.82229	0.297977	0.288006	0.319128	0.301704	4.30092	10.319			1.65095
3	exp	B5XIS4	C5a peptidase	scpA	4	24.6305	2.84945e-05	0.12851	0.10749	0.105077	0.113693	9.25655	0.00401313	0.00399128	0.00262476	0.00354305	18.3287	0.101811	0.100806	0.0793104	0.0939756	11.0432	32.0889	21.2039	51.3346	1.20981	1.43038	15.4205
1	stat	B5XIS4	C5a peptidase	scpA	2	11.439	3.24725e-08	0.10493	0.101895	0.105084	0.10397	1.41216	0.0137611	0.0110643	0.0141594	0.012995	10.5797	0.0943098	0.0883146	0.0964279	0.0930174	3.69392	8.00076			1.11774
2	stat	B5XIS4	C5a peptidase	scpA	1	5.6175	5.48333e-06	0.146031	0.132655	0.120559	0.133081	7.81718	0.0194398	0.0243249	0.0199448	0.0212365	10.3291	0.12957	0.144435	0.132413	0.135473	4.75568	6.26663			0.982349
3	stat	B5XIS4	C5a peptidase	scpA	12	82.1527	1.40077e-07	0.609985	0.548996	0.564278	0.57442	4.51081	0.0489483	0.037145	0.0418738	0.0426557	11.3707	0.753758	0.681701	0.701459	0.712306	4.26793	13.4664	9.2446	33.1877	0.806422	0.968838	13.1554
1	tra	B5XIS4	C5a peptidase	scpA	7	42.6899	1.83535e-06	1.10296	1.24296	1.25808	1.20133	5.8129	0.34463	0.27167	0.253464	0.289921	13.5872	0.8837	0.874964	0.881316	0.879993	0.41895	4.14366			1.36516
2	tra	B5XIS4	C5a peptidase	scpA	4	23.2591	9.79205e-07	0.408107	0.382768	0.376322	0.389066	3.52609	0.117173	0.119523	0.103969	0.113555	6.02885	0.321908	0.30004	0.289611	0.303853	4.42914	3.42623			1.28044
3	tra	B5XIS4	C5a peptidase	scpA	13	89.7465	1.96748e-11	0.704024	0.677944	0.674687	0.685552	1.91515	0.12516	0.130417	0.141731	0.132436	5.22043	1.93784	1.98135	1.95727	1.95882	0.90841	5.17647	4.24879	16.9081	0.349982	0.998529	46.0572
1	exp	B5XIS6	Antiphagocytic M protein	emm49	2	14.1887	0.000107218	0.549012	0.673577	0.652183	0.624924	8.70246	0.310727	0.274993	0.30292	0.296213	5.17859	0.380078	0.368472	0.371518	0.373356	1.31595	2.10971			1.6738
2	exp	B5XIS6	Antiphagocytic M protein	emm49	3	19.6936	1.86471e-09	0.423194	0.436055	0.432131	0.43046	1.25022	0.0534109	0.0413516	0.0414525	0.045405	12.4682	0.24766	0.244244	0.234529	0.242144	2.29716	9.48047			1.7777
3	exp	B5XIS6	Antiphagocytic M protein	emm49	8	73.6001	7.46013e-09	1.58562	1.6636	1.73221	1.66048	3.60666	0.0859243	0.0798611	0.0771106	0.0809653	4.5475	1.29586	1.39739	1.37591	1.35639	3.22075	20.5085	10.6996	70.6625	1.22419	1.55856	15.4125
1	stat	B5XIS6	Antiphagocytic M protein	emm49	1	6.5322	1.25334e-06	0.026159	0.0301932	0.0313571	0.0292364	7.61839	0	0	0	0	0	0.0344208	0.0342795	0.0379517	0.0355507	4.77841	Infinity			0.822387
2	stat	B5XIS6	Antiphagocytic M protein	emm49	3	21.4353	3.4578e-07	0.678822	0.62794	0.598964	0.635242	5.19616	0.145786	0.14089	0.125797	0.137491	6.18737	0.632813	0.673615	0.65724	0.654556	2.56128	4.62024			0.970493
3	stat	B5XIS6	Antiphagocytic M protein	emm49	9	84.0101	2.00055e-10	1.90887	1.95313	1.9988	1.9536	1.87924	0.178423	0.186499	0.203551	0.189491	5.52761	2.08906	2.00766	2.06904	2.05525	1.68505	10.3097	7.46497	38.1077	0.950539	0.914473	7.17596
1	tra	B5XIS6	Antiphagocytic M protein	emm49	5	41.8234	4.95041e-08	1.73875	1.7781	2.01526	1.84404	6.62299	0.0981395	0.0759436	0.108711	0.0942646	14.4856	1.5526	1.60561	1.60263	1.58695	1.53237	19.5624			1.162
2	tra	B5XIS6	Antiphagocytic M protein	emm49	2	14.857	2.2162e-08	2.07297	2.11221	2.19997	2.12838	2.4945	0.590516	0.61137	0.647541	0.616476	3.82156	1.92074	2.05084	1.98402	1.9852	2.67573	3.45251			1.07213
3	tra	B5XIS6	Antiphagocytic M protein	emm49	8	86.2318	4.92794e-10	2.52054	2.71141	2.78715	2.67303	4.1965	0.254772	0.291901	0.237776	0.261483	8.64313	6.76215	6.80183	6.98553	6.84984	1.4206	10.2226	11.0792	59.6133	0.390233	0.874787	39.3913
1	exp	B5XIS7	Fc-gamma receptor	Spy49_1672c	7	49.9009	4.8583e-08	1.97489	2.01288	2.0698	2.01919	1.93167	0.254795	0.202878	0.1857	0.214457	13.6961	1.62541	1.49472	1.42723	1.51579	5.42741	9.41536			1.33211
2	exp	B5XIS7	Fc-gamma receptor	Spy49_1672c	9	69.3117	8.07024e-10	1.09231	1.15651	1.13803	1.12895	2.3903	0.0957384	0.0822641	0.0951176	0.09104	6.82196	1.08099	1.07229	1.10781	1.08703	1.39084	12.4006			1.03856
3	exp	B5XIS7	Fc-gamma receptor	Spy49_1672c	15	115.78	2.57622e-10	1.50203	1.52374	1.52684	1.51754	0.727188	0.153646	0.163321	0.162003	0.159657	2.68326	1.43764	1.38133	1.46317	1.42738	2.39538	9.505	10.4403	13.2812	1.06316	1.14461	11.6162
1	stat	B5XIS7	Fc-gamma receptor	Spy49_1672c	7	56.3763	1.0821e-06	3.83739	3.94532	3.90559	3.8961	1.14397	1.85678	1.57598	1.63082	1.68786	7.19978	3.97773	3.8856	3.8049	3.88941	1.8154	2.30831			1.00172
2	stat	B5XIS7	Fc-gamma receptor	Spy49_1672c	4	27.4231	2.51943e-08	0.630618	0.588149	0.591686	0.603484	3.18826	0.127532	0.120369	0.125432	0.124444	2.41614	0.537943	0.533361	0.555925	0.54241	1.79536	4.84943			1.1126
3	stat	B5XIS7	Fc-gamma receptor	Spy49_1672c	11	93.6059	4.01968e-09	1.17484	1.16013	1.23422	1.18973	2.69223	0.203255	0.20662	0.209217	0.206364	1.18271	0.817824	0.838446	0.851532	0.835934	1.65983	5.7652	4.30765	33.9477	1.42324	1.17918	15.1298
1	tra	B5XIS7	Fc-gamma receptor	Spy49_1672c	8	65.7495	1.34957e-09	6.98132	7.01082	7.24765	7.07993	1.68371	0.653871	0.62128	0.527598	0.600916	8.90709	3.1952	3.15219	3.20959	3.18566	0.765473	11.7819			2.22244
2	tra	B5XIS7	Fc-gamma receptor	Spy49_1672c	6	43.805	3.31107e-09	1.8955	2.06889	2.09153	2.01864	4.33763	0.231062	0.22772	0.24618	0.234987	3.41766	2.34225	2.36078	2.39222	2.36508	0.871983	8.59043			0.853518
3	tra	B5XIS7	Fc-gamma receptor	Spy49_1672c	14	109.034	1.69092e-10	1.62966	1.63446	1.65685	1.64032	0.722518	0.180421	0.184098	0.203432	0.189317	5.33136	2.01603	2.00941	2.10803	2.04449	2.20157	8.66442	9.67891	15.3668	0.802314	1.29276	50.8771
1	exp	B5XIS8	M protein trans-acting positive regulator	mga	3	19.3492	1.04676e-07	0.339212	0.332353	0.302179	0.324581	4.95614	0.00248149	0.00440898	0.00383286	0.00357444	22.6003	0.106647	0.0998589	0.10692	0.104475	3.12639	90.8061			3.10677
2	exp	B5XIS8	M protein trans-acting positive regulator	mga	5	33.7454	1.26701e-07	0.458281	0.456865	0.484732	0.466626	2.74646	0.0539897	0.0381021	0.0318342	0.0413087	22.5736	0.298801	0.309358	0.335514	0.314558	4.90613	11.2961			1.48344
3	exp	B5XIS8	M protein trans-acting positive regulator	mga	3	17.6907	2.19111e-05	0.0953293	0.120989	0.126928	0.114415	11.9844	8.30679e-06	0.000506618	0.000860038	0.000458321	76.2328	0.0596612	0.0600852	0.0587707	0.0595057	0.920549	249.64	117.248	84.5081	1.92276	2.17099	31.5788
1	stat	B5XIS8	M protein trans-acting positive regulator	mga	4	24.8545	1.04061e-06	0.207387	0.186146	0.216382	0.203305	6.23528	0.0398668	0.0396601	0.040705	0.0400773	1.12733	0.199171	0.19595	0.189537	0.194886	2.05462	5.07283			1.0432
2	stat	B5XIS8	M protein trans-acting positive regulator	mga	3	19.5232	7.98933e-09	0.225824	0.227522	0.24102	0.231455	2.93728	0.00211361	0.0012238	0.0047915	0.00270964	55.958	0.166234	0.165895	0.172469	0.168199	1.7969	85.4194			1.37608
3	stat	B5XIS8	M protein trans-acting positive regulator	mga	3	17.3746	2.68269e-07	0.0585049	0.0651375	0.063645	0.0624291	4.55073	0	0	0	0	0	0.0766801	0.0797843	0.0709915	0.0758186	4.8022	Infinity	45.2461	88.7884	0.823401	1.08089	21.0196
1	tra	B5XIS8	M protein trans-acting positive regulator	mga	3	19.3675	3.70902e-08	0.632945	0.682442	0.690679	0.668689	3.81305	0.0293366	0.0502041	0.0494367	0.0429925	22.4719	0.622529	0.587476	0.60834	0.606115	2.37522	15.5536			1.10324
2	tra	B5XIS8	M protein trans-acting positive regulator	mga	4	27.5063	1.43664e-10	0.65291	0.662271	0.661112	0.658764	0.632471	0.0363741	0.040517	0.0335872	0.0368261	7.73108	0.56122	0.540128	0.562986	0.554778	1.87173	17.8885			1.18744
3	tra	B5XIS8	M protein trans-acting positive regulator	mga	3	18.0236	4.3948e-08	0.140247	0.130038	0.14211	0.137465	3.86017	0.000507262	0.00125467	0.000916365	0.000892765	34.2288	0.102876	0.0967328	0.102125	0.100578	2.72041	153.976	62.4728	103.581	1.36675	1.21914	9.01363
1	exp	B5XIT8	Fibronectin-binding protein	sfbX49	2	11.6604	1.12879e-08	0.265505	0.258305	0.267365	0.263725	1.48136	0.00682022	0.00917002	0.0155766	0.0105223	35.1676	0.0882608	0.0961694	0.104719	0.096383	6.97286	25.0635			2.73622
2	exp	B5XIT8	Fibronectin-binding protein	sfbX49	2	11.8305	1.92999e-07	0.635903	0.573497	0.583049	0.597483	4.59351	0.0564399	0.0440777	0.0343592	0.0449589	20.0982	0.281016	0.301195	0.269239	0.283817	4.64927	13.2895			2.10517
3	exp	B5XIT8	Fibronectin-binding protein	sfbX49	2	12.3527	5.94002e-07	0.229705	0.240138	0.267279	0.245707	6.44548	0.00500194	0.00476193	0.00596876	0.00524421	9.94661	0.193833	0.187096	0.200825	0.193918	2.8906	46.853	28.402	48.9547	1.26707	2.03615	29.5538
1	stat	B5XIT8	Fibronectin-binding protein	sfbX49	2	14.2137	1.04785e-09	0.592798	0.579731	0.59509	0.589206	1.14817	0.0204566	0.0349097	0.0288916	0.028086	21.1063	0.265483	0.26905	0.286051	0.273528	3.28074	20.9787			2.1541
2	stat	B5XIT8	Fibronectin-binding protein	sfbX49	6	41.2544	2.1551e-07	0.99074	1.17563	1.07059	1.07899	7.01703	0.0433781	0.0400642	0.0349197	0.039454	8.82035	0.231508	0.24279	0.242185	0.238828	2.16956	27.3479			4.51784
3	stat	B5XIT8	Fibronectin-binding protein	sfbX49	10	70.4683	1.07811e-08	2.09889	2.26463	2.3636	2.24238	4.87012	0.137854	0.159985	0.135864	0.144568	7.56205	0.810558	0.796946	0.823263	0.810256	1.32625	15.5109	21.2792	22.7317	2.76749	3.14648	31.8296
1	tra	B5XIT8	Fibronectin-binding protein	sfbX49	2	14.1297	2.90224e-09	1.03963	1.03914	1.09856	1.05911	2.63398	0.0770378	0.0846172	0.100471	0.0873752	11.1739	0.744448	0.760814	0.734937	0.746733	1.43117	12.1214			1.41833
2	tra	B5XIT8	Fibronectin-binding protein	sfbX49	3	17.5243	4.82541e-09	0.31827	0.305366	0.319001	0.314212	1.99309	0.0165662	0.0147027	0.0214908	0.0175866	16.283	0.322005	0.311174	0.303694	0.312291	2.4071	17.8666			1.00615
3	tra	B5XIT8	Fibronectin-binding protein	sfbX49	5	31.6258	2.13722e-08	0.427358	0.417052	0.463873	0.436094	4.60631	0.116319	0.124639	0.1228	0.121253	2.9431	1.12234	1.19659	1.22316	1.1807	3.61373	3.59657	11.1949	52.3672	0.369354	0.931278	46.3345
1	exp	B5XIT9	Serum opacity factor	sof	7	44.9965	1.13316e-09	1.9218	1.95018	1.98479	1.95226	1.31931	0.230171	0.203923	0.210834	0.214976	5.16758	0.422348	0.389207	0.35584	0.389132	6.97757	9.08129			5.01696
3	exp	B5XIT9	Serum opacity factor	sof	10	67.0103	1.48244e-06	0.404875	0.408857	0.459821	0.424517	5.89281	0.114272	0.10206	0.11011	0.108814	4.65851	0.366032	0.349781	0.363681	0.359831	1.99288	3.90131	6.4913	39.8994	1.17977	3.09836	61.9229
1	stat	B5XIT9	Serum opacity factor	sof	15	111.915	3.01442e-09	1.35839	1.27845	1.28313	1.30666	2.80336	0.183178	0.199059	0.207295	0.196511	5.09335	1.68924	1.75324	1.7904	1.7443	2.39525	6.6493			0.749104
2	stat	B5XIT9	Serum opacity factor	sof	14	113.337	1.34708e-09	1.82567	1.71119	1.84228	1.79305	3.2503	0.118892	0.124429	0.129906	0.124409	3.61442	1.22955	1.25505	1.25546	1.24669	0.972144	14.4125			1.43825
3	stat	B5XIT9	Serum opacity factor	sof	19	174.456	7.83545e-09	3.65947	4.02915	4.08665	3.92509	4.82249	0.545227	0.522703	0.543643	0.537191	1.91083	1.60346	1.5642	1.56603	1.5779	1.14661	7.30669	9.45617	37.1707	2.48754	1.5583	45.8689
1	tra	B5XIT9	Serum opacity factor	sof	9	58.9466	9.39447e-08	2.90191	3.04792	3.14748	3.03243	3.32576	1.03878	0.931224	0.99646	0.988822	4.47409	2.10166	2.03781	2.06981	2.06976	1.25935	3.06671			1.46512
2	tra	B5XIT9	Serum opacity factor	sof	6	41.3783	6.18263e-08	1.40667	1.29132	1.38231	1.3601	3.64991	0.233964	0.260571	0.243248	0.245928	4.48352	1.1368	1.05898	1.14946	1.11508	3.58735	5.53048			1.21973
3	tra	B5XIT9	Serum opacity factor	sof	14	98.6099	3.71e-09	0.786641	0.759362	0.780491	0.775498	1.50655	0.2951	0.296917	0.323805	0.305274	4.29919	1.57167	1.58001	1.66227	1.60465	2.54789	2.54034	3.71251	35.1066	0.483282	1.05604	39.5068
1	exp	B5XJ10	Putative secreted protein	Spy49_0015	3	18.896	6.93835e-05	0.747855	0.739649	0.809945	0.765816	4.09798	0.501222	0.47827	0.501786	0.493759	2.21862	0.490612	0.55876	0.534914	0.528095	5.34676	1.55099			1.45015
3	exp	B5XJ10	Putative secreted protein	Spy49_0015	3	19.2937	0.000247732	0.761436	0.815371	0.868104	0.81497	5.34349	0.463767	0.483668	0.540089	0.495841	6.51929	0.490847	0.535585	0.572042	0.532825	6.23189	1.64361	1.5973	2.89925	1.52953	1.48984	2.66403
1	stat	B5XJ10	Putative secreted protein	Spy49_0015	2	19.0079	1.43146e-07	0.109648	0.139453	0.131515	0.126872	9.93333	0.177142	0.166086	0.164444	0.169224	3.33228	0.454502	0.486111	0.480154	0.473589	2.89577	0.749728			0.267895
2	stat	B5XJ10	Putative secreted protein	Spy49_0015	3	19.7814	3.47208e-07	0.557813	0.523927	0.538872	0.540204	2.56679	0.374939	0.375073	0.365229	0.371747	1.2399	0.708905	0.712696	0.744429	0.72201	2.20605	1.45315			0.748195
3	stat	B5XJ10	Putative secreted protein	Spy49_0015	2	19.289	2.31373e-05	1.59485	1.4654	1.55711	1.53912	3.5316	0.850709	0.954405	0.951158	0.918758	5.23922	1.04226	0.991199	1.05528	1.02958	2.68611	1.67522	1.2927	30.5173	1.4949	0.836997	60.3161
1	tra	B5XJ10	Putative secreted protein	Spy49_0015	3	23.1769	2.59332e-07	2.47703	2.65943	2.63654	2.591	3.1312	0.701509	0.697605	0.684289	0.694468	1.06148	0.811374	0.967271	0.967452	0.915366	8.03322	3.73092			2.83056
2	tra	B5XJ10	Putative secreted protein	Spy49_0015	2	12.197	5.15913e-05	1.10195	1.12355	1.09042	1.1053	1.24228	0.724959	0.718559	0.671907	0.705141	3.35325	0.643689	0.644911	0.759295	0.682632	7.94157	1.56749			1.61918
3	tra	B5XJ10	Putative secreted protein	Spy49_0015	5	49.1528	7.39701e-06	0.721527	0.795898	0.843553	0.786993	6.3804	0.293714	0.309687	0.310221	0.304541	2.51479	0.5286	0.561921	0.5519	0.547474	2.54966	2.58419	2.62753	33.634	1.4375	1.96241	31.5091
1	exp	B5XJI3	Thiol-activated cytolysin	slo	10	81.8657	5.93047e-09	1.28246	1.28116	1.36063	1.30808	2.84089	0.320444	0.306734	0.299236	0.308805	2.84352	1.49315	1.43245	1.43512	1.45357	1.92674	4.23596			0.899909
2	exp	B5XJI3	Thiol-activated cytolysin	slo	8	60.0387	1.38077e-10	1.3105	1.29438	1.27972	1.29487	0.970813	0.357003	0.34679	0.353361	0.352385	1.19939	1.05112	1.0526	1.0793	1.06101	1.22037	3.67458			1.22041
3	exp	B5XJI3	Thiol-activated cytolysin	slo	3	21.2706	5.153e-05	0.242941	0.24884	0.242823	0.244868	1.14722	0.183737	0.176685	0.190801	0.183741	3.1363	0.180748	0.189258	0.197469	0.189159	3.60917	1.33268	3.08107	40.8094	1.29451	1.13828	15.0442
1	stat	B5XJI3	Thiol-activated cytolysin	slo	9	83.0004	3.25953e-09	1.00349	0.928144	1.01999	0.983875	4.06344	0.191161	0.222371	0.229967	0.2145	7.82831	2.04915	2.04395	2.0093	2.03413	0.869418	4.58683			0.483682
2	stat	B5XJI3	Thiol-activated cytolysin	slo	11	90.6756	2.50349e-10	1.54541	1.5461	1.59509	1.5622	1.48884	0.51027	0.526221	0.49777	0.51142	2.2767	2.55171	2.48888	2.57471	2.53843	1.42906	3.05463			0.615418
3	stat	B5XJI3	Thiol-activated cytolysin	slo	15	144.507	1.78544e-07	2.71066	2.69898	2.67432	2.69466	0.562201	1.46702	1.40211	1.34324	1.40412	3.60033	3.31261	3.26469	3.08658	3.22129	3.01886	1.9191	3.18686	34.3003	0.836514	0.645205	22.5626
1	tra	B5XJI3	Thiol-activated cytolysin	slo	9	76.4736	9.98692e-09	2.59484	2.57361	2.51188	2.56011	1.37433	1.35407	1.40045	1.41489	1.3898	1.86686	6.09918	5.77031	5.5371	5.8022	3.97388	1.84207			0.441231
2	tra	B5XJI3	Thiol-activated cytolysin	slo	7	54.6498	3.21316e-08	1.84842	1.77993	1.78001	1.80279	1.78971	1.9703	1.9488	1.90192	1.94034	1.47139	3.06823	3.11475	3.07049	3.08449	0.694288	0.929108			0.584468
3	tra	B5XJI3	Thiol-activated cytolysin	slo	11	91.8423	3.12223e-09	0.665019	0.627444	0.647185	0.646549	2.37361	1.5058	1.41868	1.5092	1.47789	2.8348	2.56179	2.52818	2.50071	2.53023	0.987165	0.43748	1.06955	54.4112	0.25553	0.427076	31.5309
2	stat	B5XK17	Uncharacterized protein	Spy49_0343	2	14.1917	2.06184e-06	0.0955473	0.0834703	0.0956006	0.0915394	6.23311	0.0186818	0.0207504	0.0211335	0.0201886	5.33391	0.171179	0.195937	0.19874	0.188619	6.56596	4.53422			0.485314
3	stat	B5XK17	Uncharacterized protein	Spy49_0343	3	33.8224	3.30409e-09	0.455468	0.476652	0.490219	0.474113	3.01621	0.0320452	0.0364941	0.0430637	0.037201	12.1662	0.602507	0.609676	0.623208	0.611797	1.40297	12.7446	8.63942	47.5171	0.774951	0.630132	22.9822
1	tra	B5XK17	Uncharacterized protein	Spy49_0343	2	13.3847	8.27461e-07	0.208413	0.243764	0.225834	0.226004	6.38586	0.00923565	0.00698132	0.0102566	0.00882453	15.5064	0.18498	0.169725	0.173208	0.175971	3.70905	25.6109			1.28433
3	tra	B5XK17	Uncharacterized protein	Spy49_0343	3	22.7838	6.83689e-07	0.248947	0.235863	0.264449	0.249753	4.67831	0.0232014	0.0235975	0.0276984	0.0248324	8.18684	0.340289	0.386611	0.382781	0.369894	5.67521	10.0576	17.8342	43.6053	0.675203	0.979764	31.0852
1	stat	B5XK83	Uncharacterized protein	Spy49_0412	4	24.4328	1.29852e-06	0.0912663	0.0936166	0.081133	0.088672	6.10844	0.0112865	0.0158027	0.0183203	0.0151365	19.2244	0.170082	0.158062	0.148594	0.158913	5.53315	5.85814			0.557991
2	stat	B5XK83	Uncharacterized protein	Spy49_0412	4	24.3117	9.61527e-08	0.132721	0.144156	0.134209	0.137029	3.70437	0.0345432	0.0319804	0.0284188	0.0316475	7.93529	0.169825	0.161712	0.162296	0.164611	2.24465	4.32985			0.83244
3	stat	B5XK83	Uncharacterized protein	Spy49_0412	2	13.3218	4.48612e-07	0.146572	0.158767	0.163612	0.156317	4.58612	0.0111153	0.0118679	0.00653337	0.00983885	23.9605	0.161163	0.181146	0.169502	0.170604	4.80354	15.8877	8.69191	58.9782	0.916257	0.768896	19.8996
1	exp	B5XLC7	SclB protein	sclB	7	58.9707	1.26753e-07	1.3365	1.26779	1.25414	1.28614	2.80234	0.361701	0.349094	0.329309	0.346701	3.84536	1.21519	1.09962	1.17306	1.16262	4.10757	3.70967			1.10624
2	exp	B5XLC7	SclB protein	sclB	10	90.3058	1.84555e-07	1.0809	1.07762	1.20525	1.12125	5.29853	0.303287	0.30701	0.269581	0.293293	5.74023	1.23948	1.24466	1.20212	1.22876	1.54212	3.82299			0.912512
3	exp	B5XLC7	SclB protein	sclB	18	200.436	4.67898e-10	3.01153	2.93968	3.13279	3.028	2.63189	0.448066	0.454509	0.45118	0.451252	0.582991	2.44454	2.46506	2.54481	2.4848	1.74057	6.71023	4.74763	29.247	1.21861	1.07912	11.7157
1	stat	B5XLC7	SclB protein	sclB	7	57.9628	2.27562e-07	1.0803	1.06238	1.0111	1.05126	2.78937	0.170456	0.173217	0.172053	0.171909	0.658439	1.32326	1.21832	1.1386	1.22672	6.16456	6.11521			0.856963
2	stat	B5XLC7	SclB protein	sclB	10	73.2662	1.02684e-09	0.930497	0.94798	0.928547	0.935675	0.933812	0.19518	0.188299	0.186133	0.18987	2.03147	1.00599	1.05105	0.999704	1.01891	2.24425	4.92796			0.918305
3	stat	B5XLC7	SclB protein	sclB	14	166.93	4.81224e-09	2.9581	2.72622	2.77755	2.82062	3.52561	0.585721	0.559044	0.57423	0.572999	1.90672	3.07449	2.89183	2.9897	2.98534	2.50008	4.92257	5.32191	10.5404	0.944825	0.906698	4.05829
1	tra	B5XLC7	SclB protein	sclB	8	59.1677	6.09506e-07	5.67304	5.37024	5.34979	5.46435	2.70475	0.944163	0.701419	0.587911	0.744498	19.9591	4.51346	4.68738	4.86954	4.69013	3.09979	7.33965			1.16508
2	tra	B5XLC7	SclB protein	sclB	8	67.1601	5.1968e-08	2.11011	2.16735	2.06338	2.11362	2.01153	0.501867	0.46555	0.464392	0.47727	3.6456	1.83495	1.68856	1.64018	1.72123	4.81051	4.42856			1.22797
3	tra	B5XLC7	SclB protein	sclB	19	222.915	1.40893e-09	3.66609	3.96945	4.02956	3.88836	4.09115	0.877495	0.85228	0.915629	0.881801	2.95313	8.16845	7.91906	8.24939	8.1123	1.73296	4.40957	5.39259	25.5313	0.479317	0.957454	35.4134
1	stat	B5XIU3	Spi SpeB protease inhibitor	Spy49_1689c	3	31.2478	2.68371e-07	2.0449	1.9699	1.89561	1.97014	3.09356	0.667016	0.641053	0.516672	0.608247	10.7876	0.332507	0.272932	0.308047	0.304495	8.02988	3.23905			6.47018
2	stat	B5XIU3	Spi SpeB protease inhibitor	Spy49_1689c	3	32.1336	5.76545e-11	4.14366	3.98189	4.02135	4.04897	1.70088	2.15082	2.12419	2.17985	2.15162	1.05646	0.606516	0.58231	0.579636	0.589487	2.05103	1.88182			6.86862
3	stat	B5XIU3	Spi SpeB protease inhibitor	Spy49_1689c	5	48.079	4.18927e-10	6.31121	6.63178	6.34684	6.42995	2.23112	3.72687	3.67211	3.91659	3.77186	2.77726	0.846446	0.859408	0.872709	0.859521	1.24748	1.70472	2.27519	30.1236	7.48085	6.93988	5.98957
1	stat	B5XIU4	Strepotococcal cysteine protease (SpeB)	speB	3	21.0909	1.95554e-07	1.11676	1.09479	1.04204	1.08453	2.89095	0.202142	0.154028	0.153938	0.170036	13.3515	0.384838	0.313519	0.31611	0.338155	9.76666	6.37826			3.2072
2	stat	B5XIU4	Strepotococcal cysteine protease (SpeB)	speB	3	19.9794	1.03476e-07	0.882382	0.92372	0.992531	0.932878	4.87012	0.267333	0.267954	0.259466	0.264918	1.45836	0.202461	0.186607	0.185269	0.191446	4.07869	3.52139			4.87281
3	stat	B5XIU4	Strepotococcal cysteine protease (SpeB)	speB	5	44.0438	2.78952e-08	1.57811	1.43378	1.4103	1.47406	5.03337	0.254314	0.268002	0.260538	0.260952	2.1444	0.247626	0.232958	0.238654	0.239746	2.51836	5.6488	5.18282	23.3843	6.14844	4.74282	25.3914
1	tra	B5XIU4	Strepotococcal cysteine protease (SpeB)	speB	1	6.2796	5.17808e-05	2.55282	2.09356	1.74971	2.13203	15.431	1.02653	1.10685	1.17465	1.10268	5.49046	0.21182	0.206166	0.407232	0.275073	33.9834	1.9335			7.75077
2	tra	B5XIU4	Strepotococcal cysteine protease (SpeB)	speB	3	18.2926	7.05003e-06	4.83443	4.60928	4.64741	4.69704	2.09468	3.6954	3.49168	3.33961	3.5089	4.15402	2.81998	2.9037	2.91647	2.88005	1.48596	1.33861			1.63089
3	tra	B5XIU4	Strepotococcal cysteine protease (SpeB)	speB	2	11.5474	2.31044e-08	0.16357	0.166071	0.168169	0.165937	1.13314	0.043682	0.0334377	0.0462594	0.0411264	13.4649	0.00446668	0.00853495	0.00256591	0.00518918	47.9811	4.0348	2.43564	47.4851	31.9774	13.7864	95.0462
1	exp	B5XJB7	Hyaluronan synthase	hasA	2	13.9952	6.45844e-06	0.0881717	0.104216	0.106919	0.0997691	8.29366	0.086704	0.0799494	0.0695115	0.0787216	8.9839	0.477035	0.406437	0.389482	0.424318	8.93518	1.26737			0.235128
2	exp	B5XJB7	Hyaluronan synthase	hasA	3	22.5935	2.65885e-07	0.104806	0.10868	0.120896	0.111461	6.15167	0.0997817	0.103561	0.112586	0.10531	5.10075	0.772847	0.827297	0.906226	0.835457	6.5541	1.05841			0.133413
3	exp	B5XJB7	Hyaluronan synthase	hasA	6	43.9416	3.07981e-11	0.0743288	0.0696221	0.0875384	0.0771631	9.82842	0.0794111	0.0811565	0.0887427	0.0831035	4.87432	0.783944	0.783547	0.793413	0.786968	0.579487	0.928519	1.08476	12.8676	0.0980511	0.155531	37.3597
1	stat	B5XJB7	Hyaluronan synthase	hasA	1	7.0165	1.26328e-07	0.0643131	0.0629833	0.069469	0.0655884	4.26468	0.169937	0.146184	0.14486	0.15366	7.49836	0.582985	0.623024	0.656159	0.620723	4.81977	0.42684			0.105665
2	stat	B5XJB7	Hyaluronan synthase	hasA	4	27.3052	9.44252e-09	0.0228335	0.0219987	0.0245497	0.0231273	4.59191	0.0318592	0.0355795	0.038747	0.0353952	7.95286	0.490077	0.536191	0.505138	0.510469	3.76119	0.653402			0.045306
3	stat	B5XJB7	Hyaluronan synthase	hasA	4	29.4927	1.464e-08	0.00397144	0.00558971	0.00556684	0.00504266	15.0223	0.0349951	0.03769	0.0314354	0.0347068	7.38062	0.756096	0.686437	0.690794	0.711109	4.48034	0.145293	0.408512	50.8771	0.00709126	0.0526873	77.0195
1	tra	B5XJB7	Hyaluronan synthase	hasA	6	43.5133	1.6125e-09	0.712606	0.682966	0.716593	0.704055	2.13061	0.774661	0.734701	0.804787	0.771383	3.72137	4.70599	4.52439	4.32035	4.51691	3.48749	0.912718			0.155871
2	tra	B5XJB7	Hyaluronan synthase	hasA	3	22.2762	1.04572e-10	0.184123	0.176959	0.176198	0.179094	1.9934	0.2462	0.245292	0.265179	0.252224	3.63508	2.46885	2.36377	2.50816	2.44693	2.49092	0.710058			0.0731912
3	tra	B5XJB7	Hyaluronan synthase	hasA	5	37.8462	1.34437e-12	0.112084	0.0960164	0.106898	0.104999	6.37666	0.21836	0.229065	0.218279	0.221901	2.28292	2.03069	1.99765	2.03472	2.02102	0.821778	0.473181	0.698652	25.7097	0.0519537	0.0936719	47.8562
1	exp	B5XJB8	Putative UDP-glucose 6-dehydrogenase	hasB	2	13.0384	1.7052e-06	0.0476411	0.0548283	0.0387956	0.0470883	13.9248	0.0385251	0.0370736	0.0316004	0.035733	8.34431	0.351365	0.327967	0.290739	0.323357	7.72033	1.31778			0.145623
2	exp	B5XJB8	Putative UDP-glucose 6-dehydrogenase	hasB	5	36.4262	1.05349e-10	0.0662093	0.0553062	0.0530664	0.058194	9.86526	0.0478629	0.0417567	0.043021	0.0442135	5.95207	0.851641	0.85258	0.821714	0.841978	1.70247	1.3162			0.0691158
3	exp	B5XJB8	Putative UDP-glucose 6-dehydrogenase	hasB	5	36.5271	1.96664e-09	0.111452	0.12758	0.120279	0.11977	5.5055	0.120641	0.117042	0.11152	0.116401	3.22254	0.660705	0.635795	0.670653	0.655718	2.23589	1.02894	1.22098	11.1214	0.182655	0.132465	35.6902
1	stat	B5XJB8	Putative UDP-glucose 6-dehydrogenase	hasB	2	11.0874	0.00162021	2.21578	2.07685	2.11753	2.13672	2.72929	1.85392	1.6484	1.40506	1.63579	11.2157	2.73951	2.64163	2.44169	2.60761	4.75315	1.30623			0.819417
3	stat	B5XJB8	Putative UDP-glucose 6-dehydrogenase	hasB	3	21.0267	5.17405e-09	0.0717501	0.0832308	0.0944567	0.0831459	11.1493	0.0820462	0.0812712	0.0850302	0.0827825	1.95757	0.419165	0.434154	0.433645	0.428988	1.61986	1.00439	1.15531	13.0631	0.193819	0.506618	61.7426
1	tra	B5XJB8	Putative UDP-glucose 6-dehydrogenase	hasB	6	41.3685	2.90725e-08	0.178346	0.167949	0.149382	0.165226	7.25095	0.177676	0.171535	0.170683	0.173298	1.79766	1.79166	1.73976	1.56504	1.69882	5.7064	0.953417			0.097259
2	tra	B5XJB8	Putative UDP-glucose 6-dehydrogenase	hasB	3	21.2197	1.25027e-08	0.0249237	0.0234663	0.0213774	0.0232558	6.25828	0.0132198	0.011364	0.00322119	0.00926833	46.8539	0.460561	0.457783	0.422669	0.447004	3.85785	2.50917			0.0520259
3	tra	B5XJB8	Putative UDP-glucose 6-dehydrogenase	hasB	12	93.8266	7.27158e-08	6.00481	5.76705	5.84384	5.8719	1.68722	5.98419	5.77898	5.84717	5.87011	1.45367	9.7016	9.40818	9.48945	9.53308	1.29755	1.0003	1.48763	48.5733	0.61595	0.255078	100.299
a fold change for the respective biological experiment calculated from the mean protein abundances of the three analytical replications
b mean of the fold change values of the biological experiments
c coefficient of variation of the fold change values of the biological experiments
